# Supplementary material for: High-temperature ferroelastic phase transition in a perovskite-like complex: [Et4N]2[PbBr3]2
Source: RSC Adv. 2019 Apr 2;9(18):10364–70. doi: 10.1039/c9ra00804g (PMC9062389; doi:10.1039/c9ra00804g)
Supplement: RA-009-C9RA00804G-s002 [file RA-009-C9RA00804G-s002.cif]

# Electronic Supplementary Material (ESI) for RSC Advances.
# This journal is © The Royal Society of Chemistry 2019

####################################################################### 
# 
# This file contains crystal structure data downloaded from the 
# Cambridge Structural Database (CSD) hosted by the Cambridge 
# Crystallographic Data Centre (CCDC).
# 
# Full information about CCDC data access policies and citation 
# guidelines are available at http://www.ccdc.cam.ac.uk/access/V1 
# 
# Audit and citation data items may have been added by the CCDC. 
# Please retain this information to preserve the provenance of 
# this file and to allow appropriate attribution of the data. 
# 
#######################################################################

data_hy-pb
_database_code_depnum_ccdc_archive 'CCDC 1867019'
loop_
_audit_author_name
_audit_author_address
'Yuan Huang'
;Jiangxi University of Traditional Chinese Medicine
China
;
_audit_update_record             
;
2018-09-11 deposited with the CCDC.	2019-03-26 downloaded from the CCDC.
;

_audit_creation_method           SHELXL-97
_chemical_name_systematic        
; 
 ? 
;
_chemical_name_common            ?
_chemical_melting_point          ?
_chemical_formula_moiety         ?
_chemical_formula_sum            'C16 H40 Br6 N2 Pb2'
_chemical_formula_weight         1154.34

loop_
_atom_type_symbol
_atom_type_description
_atom_type_scat_dispersion_real
_atom_type_scat_dispersion_imag
_atom_type_scat_source
C C 0.0033 0.0016 'International Tables Vol C Tables 4.2.6.8 and 6.1.1.4'
H H 0.0000 0.0000 'International Tables Vol C Tables 4.2.6.8 and 6.1.1.4'
N N 0.0061 0.0033 'International Tables Vol C Tables 4.2.6.8 and 6.1.1.4'
Br Br -0.2901 2.4595 'International Tables Vol C Tables 4.2.6.8 and 6.1.1.4'
Pb Pb -3.3944 10.1111 'International Tables Vol C Tables 4.2.6.8 and 6.1.1.4'

_symmetry_cell_setting           Monoclinic
_symmetry_space_group_name_H-M   'P2(1)/c  '

loop_
_symmetry_equiv_pos_as_xyz
'x, y, z'
'-x, y+1/2, -z+1/2'
'-x, -y, -z'
'x, -y-1/2, z-1/2'

_cell_length_a                   10.892(3)
_cell_length_b                   35.883(10)
_cell_length_c                   7.838(2)
_cell_angle_alpha                90.00
_cell_angle_beta                 100.712(3)
_cell_angle_gamma                90.00
_cell_volume                     3010.1(14)
_cell_formula_units_Z            4
_cell_measurement_temperature    296(2)
_cell_measurement_reflns_used    4543
_cell_measurement_theta_min      2.27
_cell_measurement_theta_max      26.54

_exptl_crystal_description       strip
_exptl_crystal_colour            colourless
_exptl_crystal_size_max          0.12
_exptl_crystal_size_mid          0.08
_exptl_crystal_size_min          0.05
_exptl_crystal_density_meas      ?
_exptl_crystal_density_diffrn    2.547
_exptl_crystal_density_method    'not measured'
_exptl_crystal_F_000             2096
_exptl_absorpt_coefficient_mu    19.142
_exptl_absorpt_correction_type   Multi-scan
_exptl_absorpt_correction_T_min  0.1873
_exptl_absorpt_correction_T_max  0.7456
_exptl_absorpt_process_details   ?

_exptl_special_details           
; 
 ? 
;

_diffrn_ambient_temperature      296(2)
_diffrn_radiation_wavelength     0.71073
_diffrn_radiation_type           MoK\a
_diffrn_radiation_source         'fine-focus sealed tube'
_diffrn_radiation_monochromator  graphite
_diffrn_measurement_device_type  'CCD area detector'
_diffrn_measurement_method       'phi and omega scans'
_diffrn_detector_area_resol_mean ?
_diffrn_reflns_number            20649
_diffrn_reflns_av_R_equivalents  0.0762
_diffrn_reflns_av_sigmaI/netI    0.0735
_diffrn_reflns_limit_h_min       -12
_diffrn_reflns_limit_h_max       12
_diffrn_reflns_limit_k_min       -42
_diffrn_reflns_limit_k_max       42
_diffrn_reflns_limit_l_min       -9
_diffrn_reflns_limit_l_max       9
_diffrn_reflns_theta_min         1.13
_diffrn_reflns_theta_max         25.00
_reflns_number_total             5305
_reflns_number_gt                3680
_reflns_threshold_expression     >2sigma(I)

_computing_data_collection       'Bruker SMART'
_computing_cell_refinement       'Bruker SMART'
_computing_data_reduction        'Bruker SMART'
_computing_structure_solution    'Bruker SHELXTL'
_computing_structure_refinement  'Bruker SHELXTL'
_computing_molecular_graphics    'Bruker SHELXTL'
_computing_publication_material  'Bruker SHELXTL'

_refine_special_details          
; 
 Refinement of F^2^ against ALL reflections.  The weighted R-factor wR and 
 goodness of fit S are based on F^2^, conventional R-factors R are based 
 on F, with F set to zero for negative F^2^. The threshold expression of 
 F^2^ > 2sigma(F^2^) is used only for calculating R-factors(gt) etc. and is 
 not relevant to the choice of reflections for refinement.  R-factors based 
 on F^2^ are statistically about twice as large as those based on F, and R- 
 factors based on ALL data will be even larger. 
;

_refine_ls_structure_factor_coef Fsqd
_refine_ls_matrix_type           full
_refine_ls_weighting_scheme      calc
_refine_ls_weighting_details     
'calc w=1/[\s^2^(Fo^2^)+(0.0690P)^2^+29.1059P] where P=(Fo^2^+2Fc^2^)/3'
_atom_sites_solution_primary     direct
_atom_sites_solution_secondary   difmap
_atom_sites_solution_hydrogens   geom
_refine_ls_hydrogen_treatment    mixed
_refine_ls_extinction_method     none
_refine_ls_extinction_coef       ?
_refine_ls_number_reflns         5305
_refine_ls_number_parameters     246
_refine_ls_number_restraints     0
_refine_ls_R_factor_all          0.1002
_refine_ls_R_factor_gt           0.0640
_refine_ls_wR_factor_ref         0.1612
_refine_ls_wR_factor_gt          0.1499
_refine_ls_goodness_of_fit_ref   1.109
_refine_ls_restrained_S_all      1.109
_refine_ls_shift/su_max          0.002
_refine_ls_shift/su_mean         0.000

loop_
_atom_site_label
_atom_site_type_symbol
_atom_site_fract_x
_atom_site_fract_y
_atom_site_fract_z
_atom_site_U_iso_or_equiv
_atom_site_adp_type
_atom_site_occupancy
_atom_site_symmetry_multiplicity
_atom_site_calc_flag
_atom_site_refinement_flags
_atom_site_disorder_assembly
_atom_site_disorder_group
Pb1 Pb 0.49287(2) 0.250001(6) 0.91039(3) 0.02545(6) Uani 1 1 d . . .
Br2 Br 0.49419(6) 0.185273(16) 1.14244(8) 0.03362(18) Uani 1 1 d . . .
Br1 Br 0.30887(7) 0.21764(2) 0.61986(10) 0.0465(2) Uani 1 1 d . . .
Br3 Br 0.68044(7) 0.21711(2) 0.71512(10) 0.0564(2) Uani 1 1 d . . .
Pb2 Pb 0.0000 0.0000 0.5000 0.02753(9) Uani 1 2 d S . .
Pb3 Pb 0.0000 0.0000 0.0000 0.02692(9) Uani 1 2 d S . .
Br5 Br -0.20654(6) 0.022121(18) 0.19546(10) 0.0402(2) Uani 1 1 d . . .
Br6 Br 0.15395(6) 0.047056(19) 0.29009(9) 0.0409(2) Uani 1 1 d . . .
Br4 Br -0.04717(7) 0.061778(18) 0.73672(9) 0.0423(2) Uani 1 1 d . . .
N1 N 0.4328(4) 0.08386(12) 0.7881(6) 0.0240(14) Uani 1 1 d . . .
C5 C 0.4992(6) 0.08368(18) 0.9726(8) 0.037(2) Uani 1 1 d . . .
H5A H 0.4878 0.1078 1.0237 0.044 Uiso 1 1 calc R . .
H5B H 0.5879 0.0804 0.9749 0.044 Uiso 1 1 calc R . .
C7 C 0.2920(6) 0.08662(17) 0.7726(9) 0.037(2) Uani 1 1 d . . .
H7A H 0.2616 0.0639 0.8176 0.044 Uiso 1 1 calc R . .
H7B H 0.2540 0.0885 0.6508 0.044 Uiso 1 1 calc R . .
C3 C 0.4554(5) 0.04770(15) 0.6947(8) 0.0285(17) Uani 1 1 d . . .
H3A H 0.4229 0.0271 0.7533 0.034 Uiso 1 1 calc R . .
H3B H 0.4073 0.0488 0.5775 0.034 Uiso 1 1 calc R . .
C1 C 0.4817(6) 0.11779(16) 0.7003(8) 0.037(2) Uani 1 1 d . . .
H1A H 0.4626 0.1402 0.7597 0.045 Uiso 1 1 calc R . .
H1B H 0.5719 0.1159 0.7156 0.045 Uiso 1 1 calc R . .
C8 C 0.2509(6) 0.1199(2) 0.8695(11) 0.061(3) Uani 1 1 d . . .
H8A H 0.2949 0.1197 0.9876 0.092 Uiso 1 1 calc R . .
H8B H 0.1626 0.1184 0.8677 0.092 Uiso 1 1 calc R . .
H8C H 0.2691 0.1426 0.8142 0.092 Uiso 1 1 calc R . .
C4 C 0.5874(7) 0.0391(2) 0.6837(11) 0.055(3) Uani 1 1 d . . .
H4A H 0.6202 0.0587 0.6215 0.082 Uiso 1 1 calc R . .
H4B H 0.5908 0.0159 0.6239 0.082 Uiso 1 1 calc R . .
H4C H 0.6363 0.0373 0.7987 0.082 Uiso 1 1 calc R . .
C6 C 0.4558(7) 0.0537(2) 1.0829(10) 0.063(3) Uani 1 1 d . . .
H6A H 0.3722 0.0590 1.0981 0.094 Uiso 1 1 calc R . .
H6B H 0.5103 0.0529 1.1942 0.094 Uiso 1 1 calc R . .
H6C H 0.4574 0.0300 1.0264 0.094 Uiso 1 1 calc R . .
C2 C 0.4290(8) 0.1221(2) 0.5077(9) 0.058(3) Uani 1 1 d . . .
H2A H 0.4373 0.0990 0.4494 0.088 Uiso 1 1 calc R . .
H2B H 0.4742 0.1413 0.4601 0.088 Uiso 1 1 calc R . .
H2C H 0.3423 0.1288 0.4921 0.088 Uiso 1 1 calc R . .
N2 N 0.9284(4) 0.16209(13) 1.2864(6) 0.0283(15) Uani 1 1 d . . .
C9 C 0.8445(7) 0.1658(2) 1.1156(9) 0.050(2) Uani 1 1 d . . .
H9A H 0.8628 0.1893 1.0642 0.060 Uiso 1 1 calc R . .
H9B H 0.7591 0.1671 1.1346 0.060 Uiso 1 1 calc R . .
C15 C 0.8966(6) 0.1276(2) 1.3767(10) 0.057(2) Uani 1 1 d . . .
H15A H 0.9118 0.1062 1.3080 0.068 Uiso 1 1 calc R . .
H15B H 0.9534 0.1259 1.4875 0.068 Uiso 1 1 calc R . .
C16 C 0.7668(6) 0.1251(2) 1.4089(11) 0.064(3) Uani 1 1 d . . .
H16A H 0.7442 0.1483 1.4562 0.095 Uiso 1 1 calc R . .
H16B H 0.7615 0.1054 1.4898 0.095 Uiso 1 1 calc R . .
H16C H 0.7107 0.1201 1.3016 0.095 Uiso 1 1 calc R . .
C11 C 1.0619(6) 0.1603(2) 1.2613(11) 0.054(3) Uani 1 1 d . . .
H11A H 1.1140 0.1584 1.3757 0.064 Uiso 1 1 calc R . .
H11B H 1.0716 0.1371 1.2013 0.064 Uiso 1 1 calc R . .
C12 C 1.1132(7) 0.1893(2) 1.1709(10) 0.062(3) Uani 1 1 d . . .
H12A H 1.0748 0.1887 1.0504 0.093 Uiso 1 1 calc R . .
H12B H 1.2017 0.1856 1.1820 0.093 Uiso 1 1 calc R . .
H12C H 1.0977 0.2130 1.2196 0.093 Uiso 1 1 calc R . .
C13 C 0.9043(7) 0.1952(2) 1.3900(11) 0.079(3) Uani 1 1 d . . .
H13A H 0.8154 0.1966 1.3906 0.095 Uiso 1 1 calc R . .
H13B H 0.9273 0.2175 1.3332 0.095 Uiso 1 1 calc R . .
C10 C 0.8524(9) 0.1354(3) 0.9882(12) 0.105(4) Uani 1 1 d . . .
H10A H 0.9385 0.1298 0.9880 0.158 Uiso 1 1 calc R . .
H10B H 0.8126 0.1434 0.8743 0.158 Uiso 1 1 calc R . .
H10C H 0.8111 0.1136 1.0202 0.158 Uiso 1 1 calc R . .
C14 C 0.9753(9) 0.1950(4) 1.5787(12) 0.132(5) Uani 1 1 d . . .
H14A H 0.9629 0.1715 1.6314 0.198 Uiso 1 1 calc R . .
H14B H 0.9446 0.2147 1.6421 0.198 Uiso 1 1 calc R . .
H14C H 1.0629 0.1986 1.5803 0.198 Uiso 1 1 calc R . .

loop_
_atom_site_aniso_label
_atom_site_aniso_U_11
_atom_site_aniso_U_22
_atom_site_aniso_U_33
_atom_site_aniso_U_23
_atom_site_aniso_U_13
_atom_site_aniso_U_12
Pb1 0.02743(12) 0.02493(11) 0.02416(10) 0.00079(9) 0.00526(9) -0.00036(10)
Br2 0.0461(4) 0.0198(3) 0.0360(3) 0.0008(3) 0.0105(3) 0.0024(3)
Br1 0.0330(4) 0.0475(4) 0.0569(4) -0.0014(3) 0.0029(4) -0.0167(3)
Br3 0.0383(4) 0.0770(5) 0.0547(4) 0.0081(4) 0.0103(4) 0.0288(4)
Pb2 0.02314(17) 0.03129(17) 0.02757(16) 0.00123(14) 0.00317(14) -0.00146(15)
Pb3 0.02453(17) 0.02912(17) 0.02697(16) 0.00448(13) 0.00441(14) -0.00263(14)
Br5 0.0191(3) 0.0387(3) 0.0603(4) 0.0046(3) 0.0007(3) -0.0002(3)
Br6 0.0302(3) 0.0437(4) 0.0489(4) -0.0081(3) 0.0077(3) -0.0145(3)
Br4 0.0483(4) 0.0273(3) 0.0514(4) 0.0081(3) 0.0093(3) 0.0062(3)
N1 0.020(3) 0.025(2) 0.026(2) -0.003(2) 0.001(2) 0.000(2)
C5 0.037(4) 0.037(4) 0.036(3) -0.002(3) 0.005(3) -0.001(3)
C7 0.024(3) 0.035(3) 0.052(4) -0.004(3) 0.008(3) -0.004(3)
C3 0.027(3) 0.020(3) 0.041(3) -0.010(3) 0.013(3) 0.000(3)
C1 0.055(4) 0.021(3) 0.041(3) 0.004(3) 0.020(3) -0.017(3)
C8 0.021(4) 0.070(5) 0.094(6) -0.018(5) 0.014(4) 0.008(4)
C4 0.037(4) 0.046(4) 0.081(5) -0.003(4) 0.011(4) -0.005(4)
C6 0.056(5) 0.083(5) 0.053(4) 0.030(4) 0.021(4) 0.022(4)
C2 0.077(5) 0.055(5) 0.048(4) 0.017(4) 0.025(4) -0.001(4)
N2 0.021(3) 0.027(3) 0.035(3) -0.004(2) 0.001(2) 0.010(2)
C9 0.038(4) 0.069(5) 0.043(4) 0.025(4) 0.009(3) 0.012(4)
C15 0.030(4) 0.065(4) 0.078(5) 0.037(4) 0.016(4) 0.019(4)
C16 0.027(4) 0.081(5) 0.084(5) 0.046(4) 0.012(4) 0.008(4)
C11 0.018(3) 0.065(5) 0.083(5) 0.000(4) 0.020(3) 0.002(4)
C12 0.034(4) 0.094(6) 0.061(5) -0.016(5) 0.017(4) -0.008(4)
C13 0.059(4) 0.079(5) 0.116(5) -0.062(4) 0.060(4) -0.022(4)
C10 0.074(6) 0.185(11) 0.063(5) -0.035(7) 0.026(5) -0.019(7)
C14 0.067(6) 0.236(11) 0.102(6) -0.102(7) 0.043(5) -0.048(7)

_geom_special_details            
; 
 All esds (except the esd in the dihedral angle between two l.s. planes) 
 are estimated using the full covariance matrix.  The cell esds are taken 
 into account individually in the estimation of esds in distances, angles 
 and torsion angles; correlations between esds in cell parameters are only 
 used when they are defined by crystal symmetry.  An approximate (isotropic) 
 treatment of cell esds is used for estimating esds involving l.s. planes. 
;

loop_
_geom_bond_atom_site_label_1
_geom_bond_atom_site_label_2
_geom_bond_distance
_geom_bond_site_symmetry_2
_geom_bond_publ_flag
Pb1 Br2 2.9485(9) . ?
Pb1 Br1 2.9756(9) . ?
Pb1 Br3 3.0119(10) . ?
Pb1 Br1 3.0470(10) 4_566 ?
Pb1 Br3 3.0753(9) 4_566 ?
Pb1 Br2 3.1331(9) 4_565 ?
Br2 Pb1 3.1332(9) 4_566 ?
Br1 Pb1 3.0469(10) 4_565 ?
Br3 Pb1 3.0753(9) 4_565 ?
Pb2 Br4 2.9959(9) . ?
Pb2 Br4 2.9959(9) 3_556 ?
Pb2 Br5 3.0647(9) . ?
Pb2 Br5 3.0648(9) 3_556 ?
Pb2 Br6 3.0652(9) 3_556 ?
Pb2 Br6 3.0652(9) . ?
Pb3 Br4 3.0072(9) 3_556 ?
Pb3 Br4 3.0072(9) 1_554 ?
Pb3 Br5 3.0527(9) 3 ?
Pb3 Br5 3.0527(9) . ?
Pb3 Br6 3.0685(8) 3 ?
Pb3 Br6 3.0685(8) . ?
Br4 Pb3 3.0071(9) 1_556 ?
N1 C5 1.492(7) . ?
N1 C7 1.518(8) . ?
N1 C3 1.533(7) . ?
N1 C1 1.541(8) . ?
C5 C6 1.511(10) . ?
C7 C8 1.527(10) . ?
C3 C4 1.488(9) . ?
C1 C2 1.520(9) . ?
N2 C9 1.479(8) . ?
N2 C13 1.490(9) . ?
N2 C15 1.497(9) . ?
N2 C11 1.505(8) . ?
C9 C10 1.493(13) . ?
C15 C16 1.484(10) . ?
C11 C12 1.430(11) . ?
C13 C14 1.536(12) . ?

loop_
_geom_angle_atom_site_label_1
_geom_angle_atom_site_label_2
_geom_angle_atom_site_label_3
_geom_angle
_geom_angle_site_symmetry_1
_geom_angle_site_symmetry_3
_geom_angle_publ_flag
Br2 Pb1 Br1 95.17(3) . . ?
Br2 Pb1 Br3 94.52(3) . . ?
Br1 Pb1 Br3 83.23(3) . . ?
Br2 Pb1 Br1 84.04(3) . 4_566 ?
Br1 Pb1 Br1 98.29(3) . 4_566 ?
Br3 Pb1 Br1 177.98(2) . 4_566 ?
Br2 Pb1 Br3 84.08(3) . 4_566 ?
Br1 Pb1 Br3 179.02(2) . 4_566 ?
Br3 Pb1 Br3 97.45(3) . 4_566 ?
Br1 Pb1 Br3 81.01(3) 4_566 4_566 ?
Br2 Pb1 Br2 175.83(2) . 4_565 ?
Br1 Pb1 Br2 82.10(2) . 4_565 ?
Br3 Pb1 Br2 82.05(3) . 4_565 ?
Br1 Pb1 Br2 99.45(2) 4_566 4_565 ?
Br3 Pb1 Br2 98.69(3) 4_566 4_565 ?
Pb1 Br2 Pb1 80.18(3) . 4_566 ?
Pb1 Br1 Pb1 81.19(3) . 4_565 ?
Pb1 Br3 Pb1 80.15(3) . 4_565 ?
Br4 Pb2 Br4 180.0 . 3_556 ?
Br4 Pb2 Br5 96.04(2) . . ?
Br4 Pb2 Br5 83.96(2) 3_556 . ?
Br4 Pb2 Br5 83.96(2) . 3_556 ?
Br4 Pb2 Br5 96.04(2) 3_556 3_556 ?
Br5 Pb2 Br5 180.0 . 3_556 ?
Br4 Pb2 Br6 84.33(3) . 3_556 ?
Br4 Pb2 Br6 95.67(3) 3_556 3_556 ?
Br5 Pb2 Br6 99.51(3) . 3_556 ?
Br5 Pb2 Br6 80.49(3) 3_556 3_556 ?
Br4 Pb2 Br6 95.67(3) . . ?
Br4 Pb2 Br6 84.33(3) 3_556 . ?
Br5 Pb2 Br6 80.49(3) . . ?
Br5 Pb2 Br6 99.51(3) 3_556 . ?
Br6 Pb2 Br6 180.0 3_556 . ?
Br4 Pb3 Br4 180.000(16) 3_556 1_554 ?
Br4 Pb3 Br5 96.02(2) 3_556 3 ?
Br4 Pb3 Br5 83.98(2) 1_554 3 ?
Br4 Pb3 Br5 83.98(2) 3_556 . ?
Br4 Pb3 Br5 96.02(2) 1_554 . ?
Br5 Pb3 Br5 180.0 3 . ?
Br4 Pb3 Br6 95.91(3) 3_556 3 ?
Br4 Pb3 Br6 84.09(3) 1_554 3 ?
Br5 Pb3 Br6 80.63(3) 3 3 ?
Br5 Pb3 Br6 99.37(3) . 3 ?
Br4 Pb3 Br6 84.09(3) 3_556 . ?
Br4 Pb3 Br6 95.91(3) 1_554 . ?
Br5 Pb3 Br6 99.37(3) 3 . ?
Br5 Pb3 Br6 80.63(3) . . ?
Br6 Pb3 Br6 180.0 3 . ?
Pb3 Br5 Pb2 79.68(3) . . ?
Pb2 Br6 Pb3 79.43(2) . . ?
Pb2 Br4 Pb3 81.52(3) . 1_556 ?
C5 N1 C7 112.2(5) . . ?
C5 N1 C3 111.5(4) . . ?
C7 N1 C3 105.5(4) . . ?
C5 N1 C1 106.9(4) . . ?
C7 N1 C1 109.9(4) . . ?
C3 N1 C1 110.8(5) . . ?
N1 C5 C6 114.3(5) . . ?
N1 C7 C8 113.4(5) . . ?
C4 C3 N1 116.5(5) . . ?
C2 C1 N1 115.2(5) . . ?
C9 N2 C13 106.2(5) . . ?
C9 N2 C15 110.2(5) . . ?
C13 N2 C15 108.7(6) . . ?
C9 N2 C11 109.6(5) . . ?
C13 N2 C11 112.2(5) . . ?
C15 N2 C11 109.9(5) . . ?
N2 C9 C10 115.9(6) . . ?
C16 C15 N2 116.2(6) . . ?
C12 C11 N2 120.7(6) . . ?
N2 C13 C14 114.3(7) . . ?

_diffrn_measured_fraction_theta_max 1.000
_diffrn_reflns_theta_full        25.00
_diffrn_measured_fraction_theta_full 1.000
_refine_diff_density_max         2.889
_refine_diff_density_min         -6.167
_refine_diff_density_rms         0.471
####################################################################### 
# 
# This file contains crystal structure data downloaded from the 
# Cambridge Structural Database (CSD) hosted by the Cambridge 
# Crystallographic Data Centre (CCDC).
# 
# Full information about CCDC data access policies and citation 
# guidelines are available at http://www.ccdc.cam.ac.uk/access/V1 
# 
# Audit and citation data items may have been added by the CCDC. 
# Please retain this information to preserve the provenance of 
# this file and to allow appropriate attribution of the data. 
# 
#######################################################################

data_x
_database_code_depnum_ccdc_archive 'CCDC 1867074'
loop_
_audit_author_name
_audit_author_address
'Yuan Huang'
;Jiangxi University of Traditional Chinese Medicine
China
;
_audit_update_record             
;
2018-12-08 deposited with the CCDC.	2019-03-26 downloaded from the CCDC.
;

_audit_creation_method           SHELXL-2016/6
_shelx_SHELXL_version_number     2016/6
_chemical_name_systematic        ?
_chemical_name_common            ?
_chemical_melting_point          ?
_chemical_formula_moiety         ?
_chemical_formula_sum            'C8 H20 Br3 N Pb'
_chemical_formula_weight         577.17

loop_
_atom_type_symbol
_atom_type_description
_atom_type_scat_dispersion_real
_atom_type_scat_dispersion_imag
_atom_type_scat_source
C C 0.0181 0.0091 'International Tables Vol C Tables 4.2.6.8 and 6.1.1.4'
H H 0.0000 0.0000 'International Tables Vol C Tables 4.2.6.8 and 6.1.1.4'
N N 0.0311 0.0180 'International Tables Vol C Tables 4.2.6.8 and 6.1.1.4'
Br Br -0.6763 1.2805 'International Tables Vol C Tables 4.2.6.8 and 6.1.1.4'
Pb Pb -4.0753 8.5060 'International Tables Vol C Tables 4.2.6.8 and 6.1.1.4'

_space_group_crystal_system      hexagonal
_space_group_IT_number           194
_space_group_name_H-M_alt        'P 63/m m c'
_space_group_name_Hall           '-P 6c 2c'

_shelx_space_group_comment       
;
The symmetry employed for this shelxl refinement is uniquely defined
by the following loop, which should always be used as a source of
symmetry information in preference to the above space-group names.
They are only intended as comments.
;

loop_
_space_group_symop_operation_xyz
'x, y, z'
'-y, x-y, z'
'-x+y, -x, z'
'-x, -y, z+1/2'
'y, -x+y, z+1/2'
'x-y, x, z+1/2'
'y, x, -z'
'x-y, -y, -z'
'-x, -x+y, -z'
'-y, -x, -z+1/2'
'-x+y, y, -z+1/2'
'x, x-y, -z+1/2'
'-x, -y, -z'
'y, -x+y, -z'
'x-y, x, -z'
'x, y, -z-1/2'
'-y, x-y, -z-1/2'
'-x+y, -x, -z-1/2'
'-y, -x, z'
'-x+y, y, z'
'x, x-y, z'
'y, x, z-1/2'
'x-y, -y, z-1/2'
'-x, -x+y, z-1/2'

_cell_length_a                   10.5952(6)
_cell_length_b                   10.5952(6)
_cell_length_c                   7.9539(6)
_cell_angle_alpha                90
_cell_angle_beta                 90
_cell_angle_gamma                120
_cell_volume                     773.27(11)
_cell_formula_units_Z            2
_cell_measurement_temperature    393(2)
_cell_measurement_reflns_used    548
_cell_measurement_theta_min      7.3600
_cell_measurement_theta_max      53.2600

_exptl_crystal_description       strip
_exptl_crystal_colour            colourless
_exptl_crystal_density_meas      ?
_exptl_crystal_density_method    ?
_exptl_crystal_density_diffrn    2.479
_exptl_crystal_F_000             524
_exptl_transmission_factor_min   ?
_exptl_transmission_factor_max   ?
_exptl_crystal_size_max          0.15
_exptl_crystal_size_mid          0.12
_exptl_crystal_size_min          0.06
_exptl_absorpt_coefficient_mu    30.030
_shelx_estimated_absorpt_T_min   ?
_shelx_estimated_absorpt_T_max   ?
_exptl_absorpt_correction_type   multi-scan
_exptl_absorpt_correction_T_min  0.04127
_exptl_absorpt_correction_T_max  1.00000
_exptl_absorpt_process_details   ?
_exptl_absorpt_special_details   ?
_diffrn_ambient_temperature      393(2)
_diffrn_radiation_wavelength     1.54178
_diffrn_radiation_type           CuK\a
_diffrn_source                   'sealed tube'
_diffrn_measurement_device_type  'multiwire proportional'
_diffrn_measurement_method       'phi and omega scans'
_diffrn_detector_area_resol_mean ?
_diffrn_reflns_number            2149
_diffrn_reflns_av_unetI/netI     0.0417
_diffrn_reflns_av_R_equivalents  0.0948
_diffrn_reflns_limit_h_min       -8
_diffrn_reflns_limit_h_max       12
_diffrn_reflns_limit_k_min       -12
_diffrn_reflns_limit_k_max       12
_diffrn_reflns_limit_l_min       -9
_diffrn_reflns_limit_l_max       5
_diffrn_reflns_theta_min         4.819
_diffrn_reflns_theta_max         72.044
_diffrn_reflns_theta_full        67.679
_diffrn_measured_fraction_theta_max 0.988
_diffrn_measured_fraction_theta_full 0.997
_diffrn_reflns_Laue_measured_fraction_max 0.988
_diffrn_reflns_Laue_measured_fraction_full 0.997
_diffrn_reflns_point_group_measured_fraction_max 0.988
_diffrn_reflns_point_group_measured_fraction_full 0.997
_reflns_number_total             316
_reflns_number_gt                224
_reflns_threshold_expression     'I > 2\s(I)'
_reflns_Friedel_coverage         0.000
_reflns_Friedel_fraction_max     .
_reflns_Friedel_fraction_full    .

_reflns_special_details          
;
 Reflections were merged by SHELXL according to the crystal
 class for the calculation of statistics and refinement.
 
 _reflns_Friedel_fraction is defined as the number of unique
 Friedel pairs measured divided by the number that would be
 possible theoretically, ignoring centric projections and
 systematic absences.
;

_computing_data_collection       'Bruker FRAMBO'
_computing_cell_refinement       'Bruker FRAMBO'
_computing_data_reduction        'Bruker SAINT'
_computing_structure_solution    'Bruker SHELXTL'
_computing_structure_refinement  'SHELXL-2016/6 (Sheldrick, 2016)'
_computing_molecular_graphics    'Bruker SHELXTL'
_computing_publication_material  'Bruker SHELXTL'
_refine_special_details          ?
_refine_ls_structure_factor_coef Fsqd
_refine_ls_matrix_type           full
_refine_ls_weighting_scheme      calc
_refine_ls_weighting_details     
'w=1/[\s^2^(Fo^2^)+20.0000P] where P=(Fo^2^+2Fc^2^)/3'
_atom_sites_solution_primary     ?
_atom_sites_solution_secondary   ?
_atom_sites_solution_hydrogens   geom
_refine_ls_hydrogen_treatment    constr
_refine_ls_extinction_method     'SHELXL-2016/6 (Sheldrick 2016)'
_refine_ls_extinction_coef       0.0009(3)
_refine_ls_extinction_expression Fc^*^=kFc[1+0.001xFc^2^\l^3^/sin(2\q)]^-1/4^
_refine_ls_number_reflns         316
_refine_ls_number_parameters     89
_refine_ls_number_restraints     129
_refine_ls_R_factor_all          0.0826
_refine_ls_R_factor_gt           0.0684
_refine_ls_wR_factor_ref         0.1358
_refine_ls_wR_factor_gt          0.1252
_refine_ls_goodness_of_fit_ref   1.089
_refine_ls_restrained_S_all      1.180
_refine_ls_shift/su_max          0.000
_refine_ls_shift/su_mean         0.000

loop_
_atom_site_label
_atom_site_type_symbol
_atom_site_fract_x
_atom_site_fract_y
_atom_site_fract_z
_atom_site_U_iso_or_equiv
_atom_site_adp_type
_atom_site_occupancy
_atom_site_site_symmetry_order
_atom_site_calc_flag
_atom_site_refinement_flags_posn
_atom_site_refinement_flags_adp
_atom_site_refinement_flags_occupancy
_atom_site_disorder_assembly
_atom_site_disorder_group
Pb1 Pb 0.000000 0.000000 1.500000 0.0968(13) Uani 1 12 d S T P . .
Br1 Br 0.1246(3) 0.2491(6) 1.250000 0.198(3) Uani 1 4 d S T P . .
N1 N 0.354(9) 0.718(9) 0.855(8) 0.16(3) Uani 0.0833 1 d D U P A -1
C1 C 0.245(9) 0.605(11) 0.741(10) 0.16(3) Uani 0.0833 1 d D U P A -1
H1A H 0.149728 0.553388 0.792375 0.190 Uiso 0.0833 1 calc R U P A -1
H1B H 0.275063 0.535912 0.707170 0.190 Uiso 0.0833 1 calc R U P A -1
C2 C 0.247(12) 0.698(16) 0.590(12) 0.15(4) Uani 0.0833 1 d D U P A -1
H2A H 0.179623 0.636065 0.505698 0.229 Uiso 0.0833 1 calc R U P A -1
H2B H 0.219123 0.767179 0.627204 0.229 Uiso 0.0833 1 calc R U P A -1
H2C H 0.343318 0.749862 0.542773 0.229 Uiso 0.0833 1 calc R U P A -1
C3 C 0.335(15) 0.849(12) 0.858(17) 0.16(3) Uani 0.0833 1 d D U P A -1
H3A H 0.254361 0.833094 0.929001 0.195 Uiso 0.0833 1 calc R U P A -1
H3B H 0.321865 0.875957 0.746216 0.195 Uiso 0.0833 1 calc R U P A -1
C4 C 0.484(17) 0.964(11) 0.935(17) 0.16(4) Uani 0.0833 1 d D U P A -1
H4A H 0.486319 1.055455 0.944031 0.242 Uiso 0.0833 1 calc R U P A -1
H4B H 0.494600 0.932355 1.044164 0.242 Uiso 0.0833 1 calc R U P A -1
H4C H 0.561440 0.974797 0.863177 0.242 Uiso 0.0833 1 calc R U P A -1
C5 C 0.505(9) 0.762(10) 0.796(11) 0.17(3) Uani 0.0833 1 d D U P A -1
H5A H 0.578030 0.846902 0.855114 0.200 Uiso 0.0833 1 calc R U P A -1
H5B H 0.515295 0.780076 0.675614 0.200 Uiso 0.0833 1 calc R U P A -1
C6 C 0.510(11) 0.623(13) 0.843(19) 0.16(4) Uani 0.0833 1 d D U P A -1
H6A H 0.603151 0.634970 0.811565 0.244 Uiso 0.0833 1 calc R U P A -1
H6B H 0.496420 0.606546 0.961839 0.244 Uiso 0.0833 1 calc R U P A -1
H6C H 0.434355 0.540433 0.784254 0.244 Uiso 0.0833 1 calc R U P A -1
C7 C 0.335(12) 0.658(14) 1.030(8) 0.17(3) Uani 0.0833 1 d D U P A -1
H7A H 0.387532 0.734117 1.111897 0.209 Uiso 0.0833 1 calc R U P A -1
H7B H 0.366424 0.586090 1.037810 0.209 Uiso 0.0833 1 calc R U P A -1
C8 C 0.168(12) 0.586(18) 1.053(13) 0.18(4) Uani 0.0833 1 d D U P A -1
H8A H 0.140832 0.542724 1.162104 0.269 Uiso 0.0833 1 calc R U P A -1
H8B H 0.140112 0.659453 1.041610 0.269 Uiso 0.0833 1 calc R U P A -1
H8C H 0.119211 0.512871 0.968246 0.269 Uiso 0.0833 1 calc R U P A -1

loop_
_atom_site_aniso_label
_atom_site_aniso_U_11
_atom_site_aniso_U_22
_atom_site_aniso_U_33
_atom_site_aniso_U_23
_atom_site_aniso_U_13
_atom_site_aniso_U_12
Pb1 0.0940(14) 0.0940(14) 0.102(2) 0.000 0.000 0.0470(7)
Br1 0.258(7) 0.087(3) 0.193(6) 0.000 0.000 0.0437(16)
N1 0.16(3) 0.17(3) 0.17(3) 0.007(13) -0.001(13) 0.08(2)
C1 0.16(3) 0.16(3) 0.16(3) 0.001(11) 0.001(11) 0.082(18)
C2 0.15(4) 0.15(4) 0.16(4) -0.01(2) 0.01(2) 0.08(2)
C3 0.16(3) 0.16(3) 0.16(3) 0.002(11) -0.001(11) 0.082(18)
C4 0.16(4) 0.16(4) 0.16(4) 0.00(2) 0.00(2) 0.08(2)
C5 0.17(3) 0.17(3) 0.17(3) 0.001(11) 0.001(11) 0.083(18)
C6 0.16(4) 0.16(4) 0.16(4) 0.00(2) 0.00(2) 0.08(2)
C7 0.17(3) 0.17(3) 0.17(3) 0.002(11) 0.000(11) 0.086(18)
C8 0.18(4) 0.18(4) 0.18(4) 0.00(2) 0.01(2) 0.09(2)

_geom_special_details            
;
 All esds (except the esd in the dihedral angle between two l.s. planes)
 are estimated using the full covariance matrix.  The cell esds are taken
 into account individually in the estimation of esds in distances, angles
 and torsion angles; correlations between esds in cell parameters are only
 used when they are defined by crystal symmetry.  An approximate (isotropic)
 treatment of cell esds is used for estimating esds involving l.s. planes.
;

loop_
_geom_bond_atom_site_label_1
_geom_bond_atom_site_label_2
_geom_bond_distance
_geom_bond_site_symmetry_2
_geom_bond_publ_flag
Pb1 Br1 3.030(4) 14_558 ?
Pb1 Br1 3.030(4) 2 ?
Pb1 Br1 3.030(4) 15_558 ?
Pb1 Br1 3.030(4) 3 ?
Pb1 Br1 3.030(4) 13_558 ?
Pb1 Br1 3.030(4) . ?
N1 C1 1.48(2) . ?
N1 C3 1.49(2) . ?
N1 C5 1.50(2) . ?
N1 C7 1.50(2) . ?
C1 C2 1.549(12) . ?
C1 H1A 0.9700 . ?
C1 H1B 0.9700 . ?
C2 H2A 0.9600 . ?
C2 H2B 0.9600 . ?
C2 H2C 0.9600 . ?
C3 C4 1.551(12) . ?
C3 H3A 0.9700 . ?
C3 H3B 0.9700 . ?
C4 H4A 0.9600 . ?
C4 H4B 0.9600 . ?
C4 H4C 0.9600 . ?
C5 C6 1.550(12) . ?
C5 H5A 0.9700 . ?
C5 H5B 0.9700 . ?
C6 H6A 0.9600 . ?
C6 H6B 0.9600 . ?
C6 H6C 0.9600 . ?
C7 C8 1.549(12) . ?
C7 H7A 0.9700 . ?
C7 H7B 0.9700 . ?
C8 H8A 0.9600 . ?
C8 H8B 0.9600 . ?
C8 H8C 0.9600 . ?

loop_
_geom_angle_atom_site_label_1
_geom_angle_atom_site_label_2
_geom_angle_atom_site_label_3
_geom_angle
_geom_angle_site_symmetry_1
_geom_angle_site_symmetry_3
_geom_angle_publ_flag
Br1 Pb1 Br1 180.0 14_558 2 ?
Br1 Pb1 Br1 81.59(10) 14_558 15_558 ?
Br1 Pb1 Br1 98.41(10) 2 15_558 ?
Br1 Pb1 Br1 98.41(10) 14_558 3 ?
Br1 Pb1 Br1 81.59(10) 2 3 ?
Br1 Pb1 Br1 180.0 15_558 3 ?
Br1 Pb1 Br1 81.59(10) 14_558 13_558 ?
Br1 Pb1 Br1 98.41(10) 2 13_558 ?
Br1 Pb1 Br1 81.59(10) 15_558 13_558 ?
Br1 Pb1 Br1 98.41(10) 3 13_558 ?
Br1 Pb1 Br1 98.41(10) 14_558 . ?
Br1 Pb1 Br1 81.59(10) 2 . ?
Br1 Pb1 Br1 98.41(10) 15_558 . ?
Br1 Pb1 Br1 81.59(10) 3 . ?
Br1 Pb1 Br1 180.0 13_558 . ?
Pb1 Br1 Pb1 82.04(13) 4_554 . ?
C1 N1 C3 110.6(18) . . ?
C1 N1 C5 109.5(18) . . ?
C3 N1 C5 109.3(18) . . ?
C1 N1 C7 109.9(19) . . ?
C3 N1 C7 109.1(18) . . ?
C5 N1 C7 108.4(18) . . ?
N1 C1 C2 101.8(16) . . ?
N1 C1 H1A 111.4 . . ?
C2 C1 H1A 111.4 . . ?
N1 C1 H1B 111.4 . . ?
C2 C1 H1B 111.4 . . ?
H1A C1 H1B 109.3 . . ?
C1 C2 H2A 109.5 . . ?
C1 C2 H2B 109.5 . . ?
H2A C2 H2B 109.5 . . ?
C1 C2 H2C 109.5 . . ?
H2A C2 H2C 109.5 . . ?
H2B C2 H2C 109.5 . . ?
N1 C3 C4 100.9(16) . . ?
N1 C3 H3A 111.6 . . ?
C4 C3 H3A 111.6 . . ?
N1 C3 H3B 111.6 . . ?
C4 C3 H3B 111.6 . . ?
H3A C3 H3B 109.4 . . ?
C3 C4 H4A 109.5 . . ?
C3 C4 H4B 109.5 . . ?
H4A C4 H4B 109.5 . . ?
C3 C4 H4C 109.5 . . ?
H4A C4 H4C 109.5 . . ?
H4B C4 H4C 109.5 . . ?
N1 C5 C6 99.9(16) . . ?
N1 C5 H5A 111.8 . . ?
C6 C5 H5A 111.8 . . ?
N1 C5 H5B 111.8 . . ?
C6 C5 H5B 111.8 . . ?
H5A C5 H5B 109.5 . . ?
C5 C6 H6A 109.5 . . ?
C5 C6 H6B 109.5 . . ?
H6A C6 H6B 109.5 . . ?
C5 C6 H6C 109.5 . . ?
H6A C6 H6C 109.5 . . ?
H6B C6 H6C 109.5 . . ?
N1 C7 C8 100.9(17) . . ?
N1 C7 H7A 111.6 . . ?
C8 C7 H7A 111.6 . . ?
N1 C7 H7B 111.6 . . ?
C8 C7 H7B 111.6 . . ?
H7A C7 H7B 109.4 . . ?
C7 C8 H8A 109.5 . . ?
C7 C8 H8B 109.5 . . ?
H8A C8 H8B 109.5 . . ?
C7 C8 H8C 109.5 . . ?
H8A C8 H8C 109.5 . . ?
H8B C8 H8C 109.5 . . ?

_refine_diff_density_max         1.589
_refine_diff_density_min         -0.785
_refine_diff_density_rms         0.192

_shelx_res_file                  
;

TITL p63mmc in P6(3)/mmc
    x.res
    created by SHELXL-2016/6 at 15:12:01 on 31-Oct-2018
CELL 1.54178 10.5952 10.5952 7.9539 90 90 120
ZERR 2 0.0006 0.0006 0.0006 0 0 0
LATT 1
SYMM -Y,+X-Y,+Z
SYMM +Y-X,-X,+Z
SYMM -X,-Y,0.5+Z
SYMM +Y,-X+Y,0.5+Z
SYMM -Y+X,+X,0.5+Z
SYMM +Y,+X,-Z
SYMM -Y+X,-Y,-Z
SYMM -X,-X+Y,-Z
SYMM -Y,-X,0.5-Z
SYMM +Y-X,+Y,0.5-Z
SYMM +X,+X-Y,0.5-Z
SFAC C H N Br Pb
UNIT 16 40 2 6 2

ACTA
L.S. 60
PLAN  100
BOND $H
temp 120
isor 0.01 $c
fmap 2
dfix 2.35 0.02 n1 c2 n1 c4 n1 c6 n1 c8
sadi 0.02 c2 c4 c2 c6 c2 c8 c4 c6 c4 c8 c6 c8
simu 0.02 0.04  $n $c
dfix 1.35 0.02 n1 c1 n1 c3 n1 c5 n1 c7
dfix 1.55 0.01 c1 c2 c3 c4 c5 c6 c7 c8
dfix 2.5 0.02 c1 c3 c1 c5 c1 c7 c3 c5 c3 c7 c5 c7
WGHT    0.000000   20.000000
EXTI    0.000925
FVAR       0.57664
PB1   5    0.000000    0.000000    1.500000    10.08333    0.09404    0.09404 =
         0.10224    0.00000    0.00000    0.04702
BR1   4    0.124551    0.249102    1.250000    10.25000    0.25786    0.08743 =
         0.19252    0.00000    0.00000    0.04372
PARt -1
N1    3    0.353602    0.717936    0.854818    10.08333    0.16422    0.16517 =
         0.16641    0.00665   -0.00069    0.08470
C1    1    0.245365    0.605246    0.740689    10.08333    0.16021    0.15866 =
         0.15923    0.00110    0.00072    0.08233
AFIX  23
H1A   2    0.149728    0.553388    0.792375    10.08333   -1.20000
H1B   2    0.275063    0.535912    0.707170    10.08333   -1.20000
AFIX   0
C2    1    0.247014    0.698449    0.589740    10.08333    0.15371    0.15382 =
         0.15633   -0.00754    0.00521    0.08181
AFIX  33
H2A   2    0.179623    0.636065    0.505698    10.08333   -1.50000
H2B   2    0.219123    0.767179    0.627204    10.08333   -1.50000
H2C   2    0.343318    0.749862    0.542773    10.08333   -1.50000
AFIX   0
C3    1    0.335478    0.848610    0.858270    10.08333    0.16270    0.16291 =
         0.16258    0.00229   -0.00060    0.08180
AFIX  23
H3A   2    0.254361    0.833094    0.929001    10.08333   -1.20000
H3B   2    0.321865    0.875957    0.746216    10.08333   -1.20000
AFIX   0
C4    1    0.483567    0.963775    0.934691    10.08333    0.16081    0.16366 =
         0.16083    0.00066   -0.00006    0.08183
AFIX  33
H4A   2    0.486319    1.055455    0.944031    10.08333   -1.50000
H4B   2    0.494600    0.932355    1.044164    10.08333   -1.50000
H4C   2    0.561440    0.974797    0.863177    10.08333   -1.50000
AFIX   0
C5    1    0.504510    0.761781    0.795707    10.08333    0.16708    0.16678 =
         0.16669    0.00130    0.00075    0.08312
AFIX  23
H5A   2    0.578030    0.846902    0.855114    10.08333   -1.20000
H5B   2    0.515295    0.780076    0.675614    10.08333   -1.20000
AFIX   0
C6    1    0.510146    0.622691    0.842827    10.08333    0.16251    0.16318 =
         0.16133   -0.00101    0.00343    0.08101
AFIX  33
H6A   2    0.603151    0.634970    0.811565    10.08333   -1.50000
H6B   2    0.496420    0.606546    0.961839    10.08333   -1.50000
H6C   2    0.434355    0.540433    0.784254    10.08333   -1.50000
AFIX   0
C7    1    0.334938    0.657546    1.030004    10.08333    0.17283    0.17327 =
         0.17439    0.00156   -0.00003    0.08594
AFIX  23
H7A   2    0.387532    0.734117    1.111897    10.08333   -1.20000
H7B   2    0.366424    0.586090    1.037810    10.08333   -1.20000
AFIX   0
C8    1    0.167898    0.586385    1.052643    10.08333    0.17624    0.17992 =
         0.18098    0.00027    0.00558    0.08775
AFIX  33
H8A   2    0.140832    0.542724    1.162104    10.08333   -1.50000
H8B   2    0.140112    0.659453    1.041610    10.08333   -1.50000
H8C   2    0.119211    0.512871    0.968246    10.08333   -1.50000

AFIX   0
HKLF 4


REM  p63mmc in P6(3)/mmc
REM R1 =  0.0684 for     224 Fo > 4sig(Fo)  and  0.0826 for all     316 data
REM     89 parameters refined using    129 restraints

END

WGHT      0.1339      5.4001

REM Highest difference peak  1.589,  deepest hole -0.785,  1-sigma level  0.192
Q1    1   0.3333  0.6667  0.7500  10.08333  0.05    1.59
Q2    1   0.1646  0.1881  1.2500  10.50000  0.05    0.93
Q3    1   0.0000  0.0000  1.6937  10.16667  0.05    0.74
Q4    1   0.3333  0.6667  1.2500  10.08333  0.05    0.72
Q5    1   0.0714  0.1429  1.5096  10.50000  0.05    0.55
Q6    1   0.0589  0.1177  1.5689  10.50000  0.05    0.41
Q7    1   0.1804  0.5902  0.8630  10.50000  0.05    0.40
Q8    1   0.2006  0.5439  1.1606  11.00000  0.05    0.32
Q9    1   0.2363  0.8627  0.7500  10.50000  0.05    0.30
Q10   1   0.2684  0.7316  0.5300  10.50000  0.05    0.30
Q11   1   0.7580  0.8790  0.7500  10.25000  0.05    0.28
Q12   1   0.0627  0.6641  0.9948  11.00000  0.05    0.27
Q13   1   0.0807  0.4821  1.2500  10.50000  0.05    0.27
Q14   1   0.1982  0.9392  0.9296  11.00000  0.05    0.26
Q15   1   0.1586  0.3172  1.2500  10.25000  0.05    0.25
Q16   1   0.1302  0.2605  1.0849  10.50000  0.05    0.24
Q17   1   0.1837  0.2629  1.0763  11.00000  0.05    0.23
Q18   1   0.4734  0.5266  0.7500  10.25000  0.05    0.22
Q19   1   0.2031  0.3106  1.2500  10.50000  0.05    0.21
Q20   1   0.6178  0.6949  0.8604  11.00000  0.05    0.21
Q21   1  -0.0474 -0.0948  1.5898  10.50000  0.05    0.20
Q22   1   0.0300  0.5150  1.2500  10.25000  0.05    0.19
Q23   1   0.2261  0.7739  1.0741  10.50000  0.05    0.19
Q24   1   0.5838  0.9943  0.9274  11.00000  0.05    0.18
Q25   1   0.1692  0.7150  1.0045  11.00000  0.05    0.16
Q26   1   0.5844  1.0316  0.8071  11.00000  0.05    0.13
Q27   1   0.7156  0.9134  0.7500  10.50000  0.05    0.13
Q28   1   0.1702  0.0000  1.5000  10.50000  0.05    0.12
Q29   1   0.3676  1.0000  1.0000  10.50000  0.05    0.10
Q30   1   0.6943  0.6327  0.8694  11.00000  0.05    0.06
;
_shelx_res_checksum              9062
